# Supplementary material for: Identification and application of a candidate gene AhAftr1 for aflatoxin production resistance in peanut seed (Arachis hypogaea L.)
Source: J Adv Res. 2023 Sep 20;62:15–26. doi: 10.1016/j.jare.2023.09.014 (PMC11331177; doi:10.1016/j.jare.2023.09.014)
Supplement: Supplementary data 2 [file mmc2.xlsx]

## Sheet: Table S1
		Table S1 Phenotype data information of parental lines and RIL population
		Environments		Parents			RILs
				XH13 (μg/g)	ZH6 (μg/g)		Range (μg/g)	Mean±SD (μg/g)	Skew
		2016		185.32±35.11	77.66±17.69**		25.94 - 266.70	125.76±47.60	0.71
		2017		159.41±28.86	63.87±13.35**		24.84 - 262.86	118.91±63.52	0.72
		2018		181.64±33.15	65.79±18.83**		26.47 - 257.11	122.40±44.68	0.51
		** Significant difference at p < 0.01 level

## Sheet: Table S2
		Table S2 QTL-Seq sample information
		Sample	Total reads	No. uniquely mapped	Unique mapping coverage	Mean depth
		Xuhua 13	468350461	401590623	0.8575	31.59
		Zhonghua 6	263547885	230656434	0.8752	23.1
		RB	276406246	240755944	0.871	26.89
		SB	278215705	243234211	0.8743	27.44
		Mean	3.2163e+08	279059303	0.8695	27.255

## Sheet: Table S3
	Table S3 QTL-Seq marker information
	Chromosome	Length (Mb)	SNP Number	SNP density (per Mb)	InDel Number	InDel density (per Mbp)
	A01	112.421	7512	66.82	1172	10.43
	A02	102.981	13816	134.16	2036	19.77
	A03	143.814	5152	35.82	853	5.93
	A04	128.802	2167	16.82	391	3.04
	A05	115.93	5420	46.75	917	7.91
	A06	115.504	17904	155.01	1985	17.19
	A07	81.1195	12319	151.86	2118	26.11
	A08	51.897	5474	105.48	1353	26.07
	A09	120.52	17202	142.73	2083	17.28
	A10	117.088	20865	178.2	2877	24.57
	B01	149.299	10370	69.46	1853	12.41
	B02	120.579	17051	141.41	2576	21.36
	B03	146.725	20917	142.56	3498	23.84
	B04	143.237	21689	151.42	3103	21.66
	B05	160.88	28936	179.86	4283	26.62
	B06	154.808	4833	31.22	1128	7.29
	B07	134.922	3604	26.71	933	6.92
	B08	135.15	13326	98.6	2071	15.32
	B09	158.626	1578	9.95	410	2.58
	B10	143.98	24667	171.32	3886	26.99
	Whole	2538.28	254802	102.808	39526	16.1645

## Sheet: Table S4
		Table S4 Primer information
		Primer name	Primer left	Primer right	Annotation
		PA04:492470	GAATGGATAGGAATATGATATGTCACCAAGTG	TATGGTCTTTACTCTTTAGACAGTTGCTTGAT	Increasing density of genetic map
		PA05:636491	TACGCCAGAAGATTATATGTAGCTGATGATTA	ATATAATTAGTTGCTGTAGAGTAGGAGACTGC	Increasing density of genetic map
		PA06:848538	GAAGATTCAGAATGAGATGGACGAGATTGAG	CAGCCGTAAGATAAACAACACATGCAAATA	Increasing density of genetic map
		PA07:964493	CAGTTACAGTTACAGTTACAGTGTGGTG	TCCTAAAGAAAAGATTCAGAAACTGAGTTGAG	Increasing density of genetic map
		PA08:1064401	ACATATGACTATTTCTTCCTCTTTTCAGTCAT	CAAATCTTACATCATCGATTGCTTGAGGAC	Increasing density of genetic map
		PA09:1315789	GATACATTTTCAAACGATTCCTATGAGCGAAA	ATTGAGAAAACACAAAATCCCAAGCCAATTC	Increasing density of genetic map
		PA10:1400838	CATGTTTGGAGGCAAAAGAATCAAAAGGAG	CTCTTACAAATTATAAAACAAGACTTGCAGGA	Increasing density of genetic map
		PA11:2103429	TTTAGTTTGGGTCTCAATCCTAACTCTTTTTC	AAATCAAGAAAATGATACTTTGTCCAACAAGC	Increasing density of genetic map
		PA12:2224907	CATAAACTTGAAAATTCAGAATCCAACCACAA	CATGGCCTAATTACCTGTGACTGATGATG	Increasing density of genetic map
		PA13:2397910	CTCAGTTCAGTGATGAGGACGATATCATAG	CCCAACCCCCTTATATTCCATAAACTAAAAAT	Increasing density of genetic map
		PA15:2661184	CAGGTATCCACTGTACCTGAGTTTCC	CCGTGAGATCCATAACCCCAAAATTAACTA	Increasing density of genetic map
		PA16:2808210	AGACATGTATTGGATACAATTTAGTGTAACAT	GATATTTATCCCTGGTATCCGGATGGTTATTC	Increasing density of genetic map
		PA17:3065969	AAACAAACCCTTAATTTGACAGAGAAAATAGC	GGTAGGGGTCTTGAATGTGGAGAG	Increasing density of genetic map
		PA19:4538513	ATGACAAGAACCATAAAGGGAGAAAAGTTAAA	AGTCCTTGTTGTAACGAAAAATTTATCAAAGC	Increasing density of genetic map
		FMA07-0.027	TGACCAAAAGTAAAAAGAAACTAGACTACGAG	ATTATATCCAATAGTGGGAGGTTACTCACTTT	Fine mapping
		FMA07-0.42	TCTAGATTCTATATAGGGTCGATTGTGGTTTG	AGTTGATAACTGAGAGTGTTGTTAGATGATTT	Fine mapping
		FMA07-0.52	AAAACAATGGGCCTTAAAAACACACAAACTT	TTACTCAATCACACATCGTTAACAATAACGTC	Fine mapping
		FMA07-0.66	ATTATATTTAATAGGTCGTGTGCATACGGAGA	CATCATCTGGAGTAACATATCCATACCTACAT	Fine mapping
		FMA07-0.92	GAAAGGCAAGATTATAGAAATGTTACTGCAAA	ATGTCTCATAATTCTTTATCCAAACTGGTGAC	Fine mapping
		FMA07-1.00	GAAGGAGAGAGATGGATCTAAGACTGAGC	TAAAAGTAAAAGTAGAAGCAATCACAGAAGCA	Fine mapping
		FMA07-1.13	CCTACTAAAATGACCATCCTAAATTCACCATT	GCAATATCAAATCAAACACTCAATTGCTTACT	Fine mapping
		FMA07-1.34	ATTAATTAAAAGAACCACACACCGAGTACTTA	CTGATCTATTCACTAAATCCCTTCCTCCAG	Fine mapping
		FMA07-1.40	CATGTTTGGAGGCAAAAGAATCAAAAGGAG	CTCTTACAAATTATAAAACAAGACTTGCAGGA	Fine mapping
		FMA07-1.78	ATTTTGTTGTTCGATATTTGGATCTTTGCATT	TGCTTGATTGTTAAGATTATTGTGATACCTGA	Fine mapping
		FMA07-2.10	GAACTTGATGTTGGATTTTTACTTGGGTAGAC	GATTTGTGTGTCTATGGATATGAGTAAAGCAT	Fine mapping
		AFTR.Del.A07	CTGCGGATGCCAGATCTTGTA	AGGAGTTAACCTTGCAGAGGAT	Diagnostic marker
		AhAftr1-ORF	TTAGGCAGCCGAAAGAGATCTG	ATGCTATCCAAGTTTGTTTTCATGATAAC	Gene clone
		q-AhAftr1	CTGCAAGCATTAGTTGATCCT	TGTACCTTTGAGTTCCAGCAATA	qRT-PCR
		q-TEYT15	CCAATACCTGAGAATATTACTTTGCAGCAA	CAGCTCTCAGTTTGACCGGAGGTAG	qRT-PCR
		q-MU20M7	CTTCATTGGCTCCAGGGGATTCAAA	GTCCCGTGGAATGCCCTTTGC	qRT-PCR
		q-9LTU7I	GGTGCTCATGAAATTCTTCCGCG	GTCCTATCTAGAATGAAACAAACTAAAAGGCCA	qRT-PCR
		qActin(maize)	TACGAGATGCCTGATGGTCAGGTCA	TGGAGTTGTACGTGGCCTCATGGAC	qRT-PCR
		qActin(peanut)	TAAGAACAATGTTGCCATACAGA	GTTGCCTTGGATTATGAGC	qRT-PCR
		bar	CCATCGTCAACCACTACATCGAGACA	CTTCAGCAGGTGGGTGTAGAGCGT	Identification of transgenic maize

## Sheet: Table S5
	Table S5 QTL information in genetic linkage analysis
	QTL	Enva	Chrb	LOD	Genetic Interval(cM)	Marker Interval	Physical Interval(Mb)	Adc	PVEd(%)
	qAFTsA07.1	2016	A07	6.94	0.01-31.79	TIF.17:118381-PA11:2103429	0.12-2.10	17.51	13.39
		2017	A07	5.26	0.01-31.79	TIF.17:118381-PA11:2103429	0.12-2.10	21.15	11.03
		2018	A07	3.98	0.01-31.79	TIF.17:118381-PA11:2103429	0.12-2.10	13.47	8.48
	qAFTsA07.2	2016	A07	3.21	59.11-62.40	TIF.07:58988620-TIF.07:62491911	58.99-62.49	-11.73	5.99
	qAFTsA02	2017	A02	3.81	8.63-10.73	TIF.02:1722668-TIF.02:2765688	1.72-2.77	-17.24	7.07
	qAFTsB07	2016	B07	4.42	48.97-63.16	TIF.17:121175430-TIF.02:129143935	121.17-129.14	13.42	7.25
		2018	B07	3.46	56.69-58.59	TIF.17:127579080-TIF.02:128477759	127.58-128.48	12.2	6.72
	a Environment b Chromosome c Additive effect d Phenotypic variation explained

## Sheet: Table S6
		Table S6 Annotation of genes in candidate genomic region
		Gene name	Start	End	Discription
		Arahy.5EZV1I	426329	430608	transcriptional regulator STERILE APETALA-like [Glycine max]
		Arahy.LY7S5B	443953	445977	F-box protein At1g30790-like [Glycine max]
		Arahy.9UY90I	447423	452848	Enolase I, a phosphopyruvate hydratase that catalyzes the conversion of 2-phosphoglycerate to phosph
		Arahy.RQVC78	447990	448503	uncharacterized protein
		Arahy.Y5ZZLQ	453341	458210	neutral/alkaline non-lysosomal ceramidase
		Arahy.TSR8I7	461567	465885	ATP-dependent DNA helicase, putative
		Arahy.Q5U408	466496	470231	armadillo repeat-containing protein 8-like [Glycine max]
		Arahy.V44IJD	470733	473255	Chaperonin-like RbcX protein
		Arahy.IAUU74	476267	476605	uncharacterized protein
		Arahy.K5EKT0	479599	484258	LRR and NB-ARC domain disease resistance protein
		Arahy.M76BEQ	485233	493974	disease resistance protein, putative
		Arahy.WQ43CN	498445	501791	transmembrane amino acid transporter family protein
		Arahy.805HV8	513288	517180	probable galactinol--sucrose galactosyl transferase 2-like isoform X2 [Glycine max]

## Sheet: Table S7
	Table S7 Raw aflatoxin test data for RILs population over three environments
	RILs	2016_Environment_Repeat1	2016_Environment_Repeat2	2016_Environment_Repeat3	2017_Environment_Repeat1	2017_Environment_Repeat2	2017_Environment_Repeat3	2018_Environment_Repeat1	2018_Environment_Repeat2	2018_Environment_Repeat3	Genotype of AFTR.Del.A07
	XZ001	96.0574	50.5443	76.6483	103.67	138.375	92.4971	96.2264	74.6286	61.9493	aa
	XZ002	183.282	108.207	108.96	45.0198	4.5128	73.4508	119.396	198.075	81.6496	AA
	XZ003	91.1119	50.1455	93.0462	65.8862	76.7495	65.3814	97.4203	94.2927	61.4777	aa
	XZ004	212.465	51.8838	169.778	101.409	64.3328	115.018	97.968	132.011	182.901	AA
	XZ005	203.231	54.421	154.064	167.996	133.096	123.924	188.033	126.883	87.672	AA
	XZ006	161.021	46.5812	299.021	241.581	97.2928	144.167	222.591	119.318	116.374	AA
	XZ007	137.287	44.7413	207.184	126.828	166.675	95.0227	67.2143	276.709	134.361	AA
	XZ008	77.3071	26.0101	108.901	56.3333	45.5377	51.1433	47.5682	28.9169	85.1471	AA
	XZ009	148.39	58.3333	147.883	78.921	38.13	45.0253	186.225	78.7629	220.881	AA
	XZ010	190.446	193.923	165.679	194.628	114.514	139.791	76.1175	91.674	55.2368	AA
	XZ011	123.805	99.8399	167.258	57.8469	54.503	82.3648	51.0939	87.6	68.5966	AA
	XZ012	223.28	163.556	178.721	90.2568	118.901	131.59	162.464	164.736	176.068	AA
	XZ013	169.591	150.859	197.142	57.3691	135.336	75.8764	133.92	158.304	148.583	aa
	XZ014	123.153	81.6799	131.663	48.469	39.8958	65.5537	38.9868	70.8952	149.61	aa
	XZ015	79.3061	49.807	126.508	54.9468	38.7916	48.5943	42.2718	74.0316	58.3024	aa
	XZ016	75.3077	38.672	81.9067	101.759	71.2956	37.4017	44.178	117.9	64.8551	aa
	XZ017	3.80408	80.9367	.	32.1674	58.8165	78.7574	67.1253	133.079	72.9657	aa
	XZ018	224.896	112.312	208.098	71.2732	143.804	199.35	45.9869	36.8576	40.3331	AA
	XZ019	105.885	26.7684	29.0242	21.5086	21.1005	37.891	.	.	.	AA
	XZ020	99.6994	79.3124	155.809	110.219	54.5379	49.9506	31.7513	26.7885	27.7436	AA
	XZ021	86.4898	73.6982	269.388	115.787	129.271	90.1275	52.6349	32.8746	76.4421	AA
	XZ022	95.127	55.4179	167.749	101.568	138.446	115.412	38.1656	90.1928	48.3464	AA
	XZ023	55.262	22.5691	.	.	.	.	42.7342	89.2792	56.8497	aa
	XZ024	138.224	114.135	188.27	33.0615	35.8055	37.5853	63.4237	187.618	143.249	AA
	XZ025	122.971	99.6984	56.1643	76.8501	99.6029	94.4191	70.7045	139.879	73.894	aa
	XZ026	121.528	60.6177	83.6173	25.2753	45.8781	26.9091	48.5835	63.4316	49.3291	aa
	XZ027	152.749	78.9103	129.997	29.3322	48.9954	42.0849	77.3962	61.0234	135.86	AA
	XZ028	144.618	167.363	180.209	102.882	94.2798	90.7982	167.921	153.764	132.022	aa
	XZ029	281.611	118.22	261.635	83.1918	83.426	78.5673	244.315	196.888	182.632	AA
	XZ030	261.308	79.5363	304.436	93.4831	122.351	69.089	206.09	293.668	209.116	AA
	XZ031	121.311	38.1405	97.291	.	.	.	83.0047	59.5495	134.996	aa
	XZ032	146.888	50.6932	191.799	72.5554	105.278	116.649	164.065	160.27	152.542	AA
	XZ033	70.0649	20.5465	129.165	54.4825	83.5593	70.8333	52.9268	87.3948	124.475	aa
	XZ034	74.6277	58.2978	68.0366	86.6021	91.2063	94.0639	33.5813	151.595	168.132	aa
	XZ035	141.632	61.8592	.	76.7006	35.452	62.1183	67.0424	103.4	94.6902	AA
	XZ036	116.737	70.2474	95.4255	42.2632	29.524	37.0397	59.646	110.447	119.028	aa
	XZ037	89.3491	46.4814	61.2072	26.6241	33.7048	50.1807	32.561	104.664	132.205	aa
	XZ038	157.178	130.556	271.93	127.846	89.5648	137.243	209.738	158.742	60.9973	AA
	XZ039	269.621	259.132	241.052	118.745	126.905	137.601	158.455	288.382	231.2	AA
	XZ040	133.052	103.267	184.147	48.7614	48.9751	36.2594	139.217	121.567	155.842	aa
	XZ041	101.516	61.9454	103.662	58.59	45.8409	51.0752	80.7586	69.2573	94.9556	aa
	XZ042	140.851	77.0938	163.353	110.304	140.03	164.069	.	.	.	aa
	XZ043	169.461	82.57	118.226	132.706	416.357	126.462	132.134	99.2615	174.582	AA
	XZ044	150.527	52.0903	109.198	89.0704	83.4531	149.941	88.6123	102.332	96.9519	AA
	XZ045	97.4117	35.0958	114.11	59.4803	51.5778	140.52	.	.	.	AA
	XZ046	199.439	118.831	260.578	214.465	223.647	280.712	155.045	141.365	404.846	AA
	XZ047	86.3408	56.0414	109.152	109.227	115.981	104.419	95.2663	117.196	102.253	aa
	XZ048	209.753	87.7059	132.917	72.1279	161.435	198.718	149.652	167.297	192.06	aa
	XZ049	183.159	74.8411	166.429	86.5312	232.828	202.756	163.534	143.549	114.776	AA
	XZ050	218.735	164.607	350.751	211.391	266.946	307.833	169.989	172.641	320.907	AA
	XZ051	100.652	78.1522	100.796	163.933	155.698	201.093	59.5298	8.89363	61.1207	aa
	XZ052	89.947	73.6386	95.9125	119.68	225.978	193.281	63.05	98.3126	103.862	AA
	XZ053	158.093	100.846	175.218	181.27	347.985	223.928	122.882	233.422	178.337	AA
	XZ054	239.703	140.454	212.637	95.9235	183.272	292.019	65.9048	99.7833	84.0879	aa
	XZ055	132.323	122.151	183.092	179.062	287.966	183.787	85.8448	141.824	210.032	aa
	XZ056	178.574	178.775	220.492	203.202	221.908	265.93	239.605	151.907	177.912	AA
	XZ057	169.781	112.141	121.291	203.332	185.534	201.214	99.0746	100.508	48.0299	aa
	XZ058	84.2021	125.054	.	126.919	259.431	125.482	149.676	85.2617	65.9544	aa
	XZ059	129.537	116.046	207.858	263.047	295.551	184.524	93.2153	136.979	105.918	AA
	XZ060	58.9099	125.373	107.734	137.533	236.674	183.466	186.246	79.3201	55.554	AA
	XZ061	58.2094	86.3142	73.0967	52.5034	107.274	116.379	54.0912	90.493	85.9971	aa
	XZ062	135.734	93.5687	64.4093	122.843	279.301	276.091	54.365	114.913	70.5045	aa
	XZ063	70.4086	45.6533	154.942	.	15.9246	192.698	.	.	.	aa
	XZ064	297.41	168.914	195.077	.	18.0956	211.867	153.2	179.418	167.08	AA
	XZ065	65.9719	104.936	154.577	179.773	246.905	115.735	139.612	72.0758	144.504	AA
	XZ066	179.47	243.623	260.964	304.778	188.153	186.484	306.141	180.399	174.853	AA
	XZ067	163.505	144.571	201.487	158.434	179.945	77.5126	205.775	98.1958	188.765	AA
	XZ068	173.596	185.519	327.778	265.614	311.11	205.295	192.837	181.776	119.252	AA
	XZ069	128.788	172.927	173.424	.	.	.	221.553	140.469	97.3513	AA
	XZ070	332.167	182.764	238.956	283.238	215.548	289.799	322.872	206.377	159.281	AA
	XZ071	80.239	177.561	144.25	.	3.52291	56.8451	82.8074	104.602	127.596	AA
	XZ072	89.5037	117.906	138.697	314.763	192.318	147.258	179.581	195.108	130.493	AA
	XZ073	72.166	134.669	192.801	120.021	160.258	77.4948	181.158	90.0666	177.8	aa
	XZ074	103.073	186.247	115.367	338.255	193.674	191.265	161.843	57.0767	142.701	aa
	XZ075	86.8647	121.187	137.837	237.014	232.154	134.052	78.0621	81.6452	135.735	aa
	XZ076	130.881	165.096	108.793	.	.	.	140.536	163.367	204.577	aa
	XZ077	56.7661	78.7415	128.876	145.594	98.9107	104.478	91.6902	69.118	133.349	aa
	XZ078	82.7475	101.619	104.96	104.316	114.947	135.347	148.656	108.052	126.386	aa
	XZ079	65.2846	67.8579	105.837	114.091	143.695	67.6693	123.301	92.6207	91.564	AA
	XZ080	106.054	73.025	.	120.294	166.244	162.034	92.5206	77.8714	100.578	aa
	XZ081	51.3673	80.3151	152.326	132.421	83.7425	93.3179	54.1975	60.8925	56.4566	aa
	XZ082	36.6691	44.9685	32.0444	74.099	132.844	167.53	103.428	71.9194	54.0384	AA
	XZ083	200.838	181.419	178.401	267.064	215.722	268.381	217.642	166.477	130.933	AA
	XZ084	44.8392	90.6673	76.8142	108.717	87.5818	163.33	121.788	102.444	113.205	aa
	XZ085	74.7066	74.3613	78.8749	67.953	83.132	173.517	.	.	.	aa
	XZ086	110.399	137.602	211.656	38.6891	161.196	190.156	139.316	141.787	121.308	aa
	XZ087	83.0697	123.664	188.046	138.713	321.842	217.74	164.44	77.765	123.45	AA
	XZ088	70.727	58.8184	72.9001	39.13	38.6345	106.938	.	.	.	aa
	XZ089	121.186	66.2808	62.6709	86.0065	109.4	208.798	79.0844	65.4964	122.737	aa
	XZ090	57.7813	71.0588	54.1939	141.917	80.9054	190.225	32.5484	40.2736	30.4615	aa
	XZ091	59.7496	99.7494	120.255	255.039	156.154	209.877	75.1205	98.1465	96.4122	aa
	XZ092	128.856	88.936	240.599	196	251.171	236.691	147.791	82.7928	159.593	AA
	XZ093	113.217	177.213	82.1669	207.798	251.712	218.192	114.341	121.457	81.4287	AA
	XZ094	99.2056	109.843	134.235	60.1526	96.0288	53.8138	151.865	74.0938	86.7763	AA
	XZ095	260.951	278.989	147.231	.	.	.	296.648	107.883	282.133	AA
	XZ096	154.785	128.561	179.988	285.687	203.237	259.418	124.229	105.031	118.585	AA
	XZ097	40.896	79.9513	153.926	59.961	2.96207	68.2726	93.0189	78.603	83.4118	aa
	XZ098	97.5356	90.4287	189.786	206.09	188.466	232.155	100.048	81.3719	96.5475	AA
	XZ099	39.3274	82.4148	114.593	178.793	83.7399	138.698	59.1674	120.154	146.654	aa
	XZ100	142.967	125.799	200.838	.	.	.	149.712	204.848	111.505	aa
	XZ101	58.9817	162.528	.	143.127	272.334	301.539	144.026	21.0931	123.768	aa
	XZ102	163.931	138.631	121.334	182.674	274.44	270.859	137.236	77.3937	152.706	aa
	XZ103	116.939	173.477	117.068	197.899	316.32	229.163	115.395	141.143	73.0694	AA
	XZ104	172.074	137.044	281.971	226.216	135.883	300.539	163.12	185.334	181.113	aa
	XZ105	97.4051	158.944	116.561	197.838	111.487	140.748	127.842	98.1736	123.965	aa
	XZ106	117.649	197.088	112.422	205.825	248.248	178.388	181.191	80.7969	92.815	aa
	XZ107	86.6572	129.464	111.762	171.106	104.195	80.9404	85.7727	141.463	183.308	aa
	XZ108	73.8736	128.013	103.414	164.177	121.24	179.724	72.137	99.6865	106.202	aa
	XZ109	106.11	173.781	40.084	261.962	130.821	121.513	97.9027	144.738	163.082	AA
	XZ110	111.792	79.9975	114.311	116.791	262.603	131.075	125.772	124.193	151.624	AA
	XZ111	175.307	100.341	125.491	88.3221	98.7265	152.712	158.396	156.361	168.266	AA
	XZ112	64.9133	106.585	83.0004	94.9916	155.594	112.964	181.007	186.021	153.5	aa
	XZ113	119.112	226.647	105.431	130.576	86.9378	90.7207	105.705	105.729	147.888	aa
	XZ114	179.098	145.44	90.0606	43.5249	50.5272	53.0412	.	.	.	aa
	XZ115	114.562	101.35	181.697	70.1268	78.4166	77.9732	179.811	155.377	185.657	AA
	XZ116	178.772	251.687	175.705	65.7001	125.917	271.436	185.845	170.123	190.91	AA
	XZ117	110.46	74.7156	36.5233	47.1238	33.1404	59.9193	113.351	151.292	118.35	aa
	XZ118	76.9365	120.147	90.6361	61.8168	42.7708	41.9111	98.4107	98.0046	80.7818	aa
	XZ119	98.9103	85.9857	79.5321	40.1239	46.811	89.1498	89.0536	98.6203	98.6016	aa
	XZ120	178.695	88.1394	57.0949	107.89	65.0845	173.685	81.8167	96.4896	111.679	aa
	XZ121	131.598	41.1978	102.506	.	.	.	141.353	135.137	147.518	AA
	XZ122	119.684	127.513	106.361	158.794	144.402	132.116	132.439	99.6987	123.786	AA
	XZ123	139.787	203.588	151.821	.	.	.	112.823	253.662	94.028	AA
	XZ124	200.82	119.872	47.341	182.295	122.483	105.481	139.634	138.576	185.781	AA
	XZ125	119.958	76.2141	134.238	118.528	95.8022	84.337	72.372	85.3026	134.898	aa
	XZ126	182.16	160.877	116.614	121.95	112.872	121.037	108.513	159.124	170.039	AA
	XZ127	143.682	75.5729	75.3503	.	.	.	73.7681	82.6276	93.5322	AA
	XZ128	237.59	245.344	273.736	278.578	214.914	280.086	234.447	244.669	292.215	AA
	XZ129	189.614	156.068	198.748	120.081	114.944	104.841	185.611	169.271	173.564	AA
	XZ130	127.931	109.294	182.628	53.9233	51.3886	56.9574	151.266	126.182	120.99	AA
	XZ131	131.199	111.713	186.804	84.2153	111.162	120.235	117.153	153.04	142.491	AA
	XZ132	104.75	125.49	198.68	69.0338	71.5864	44.8142	181.314	143.245	128.171	aa
	XZ133	183.429	152.625	254.962	133.394	180.457	173.414	195.261	188.271	161.365	aa
	XZ134	87.9893	31.4653	62.2536	64.7632	33.746	85.882	87.6073	69.3387	91.5547	aa
	XZ135	216.058	114.933	137.885	124.433	102.744	117.716	139.277	145.548	141.069	AA
	XZ136	265.55	207.788	173.125	.	8.11325	120.932	233.479	210.822	143.45	AA
	XZ137	207.926	243.669	348.515	76.3761	116.88	221.883	197.892	259.896	197.295	AA
	XZ138	54.3911	108.599	131.334	115.519	36.8368	79.6879	167.005	226.156	160.055	aa
	XZ139	27.8843	116.246	73.0647	88.0433	45.3567	37.7466	80.8406	87.4066	55.3295	aa
	XZ140	92.9407	144.146	127.105	105.142	51.4843	43.5827	.	.	.	aa
	XZ141	93.9814	82.5346	80.786	50.1349	25.9253	42.7277	29.3118	77.4412	100.035	AA
	XZ142	118.586	135.769	139.022	100.463	69.1092	108.073	161.738	102.629	62.8434	aa
	XZ143	80.0759	125.067	72.1051	45.8036	46.1664	130.09	71.1372	128.446	86.5103	aa
	XZ144	169.14	143.568	147.864	65.0728	96.3114	94.417	132.916	185.196	137.507	AA
	XZ145	58.8583	84.0834	82.9953	54.9903	42.0453	48.4502	164.341	183.152	200.899	aa
	XZ146	93.624	106.515	185.356	48.2706	34.673	29.2983	89.4573	156.646	138.583	AA
	XZ147	66.5287	117.233	.	76.0824	63.1895	92.7044	164.438	137.602	141.099	aa
	XZ148	112.975	162.21	184.492	87.177	56.0101	67.1172	67.0362	183.928	217.653	aa
	XZ149	213.621	276.266	199.017	96.7351	75.2613	213.589	33.6433	22.8456	22.9147	AA
	XZ150	67.478	135.696	103.062	79.4414	39.3687	104.98	75.5332	140.642	161.352	AA
	XZ151	53.6749	122.487	72.7006	99.4475	24.9073	88.939	131.313	126.699	115.634	aa
	XZ152	141.756	125.794	82.0841	118.298	46.4374	100.61	97.3445	120.032	149.696	aa
	XZ153	226.962	132.043	206.758	154.555	58.5543	129.321	172.814	156.518	190.723	aa
	XZ154	90.8708	151.657	165.705	92.9224	47.8902	81.5039	156.566	126.456	147.668	AA
	XZ155	184.448	143.905	218.321	166.171	119.773	164.071	125.836	180.959	174.635	aa
	XZ156	78.9058	87.6445	113.191	86.0926	136.456	140	124.956	110.892	99.9751	aa
	XZ157	65.4264	58.8451	105.976	115.978	74.7752	87.5294	103.479	93.05	89.869	aa
	XZ158	110.834	145.682	75.3153	71.3398	105.562	150.04	81.8654	99.5556	100.404	aa
	XZ159	87.97	193.128	66.8514	53.9546	55.6419	42.1079	88.3797	58.2594	89.5589	aa
	XZ160	140.712	137.947	83.2748	81.4142	46.5425	62.5278	92.2506	96.8516	100.84	AA
	XZ161	113.582	85.6844	105.023	176.354	50.2295	136.729	94.3719	96.8805	92.4945	aa
	XZ162	149.69	62.0116	144.056	141.844	74.4185	70.0846	154.212	129.519	153.108	aa
	XZ163	177.704	34.5145	283.151	184.547	174.807	177.321	97.3529	96.3181	81.5342	AA
	XZ164	144.134	52.5536	.	.	.	.	114.431	106.377	114.062	AA
	XZ165	100.133	154.21	63.7484	59.6171	31.6845	12.6079	92.6958	96.8208	94.1704	AA
	XZ166	113.81	64.493	135.609	67.1108	90.0977	24.0841	107.152	97.268	96.8952	AA
	XZ167	144.571	86.8401	71.1645	162.697	55.7073	76.3301	103.351	69.6177	102.895	aa
	XZ168	104.211	43.7044	171.89	65.1625	49.1368	76.52	111.898	98.5284	116.062	AA
	XZ169	149.213	159.308	123.04	.	.	.	100.388	106.414	123.27	aa
	XZ170	144.564	205.901	140.967	.	.	.	198.092	115.93	115.106	aa
	XZ171	131.519	73.7049	182.061	67.8988	98.8278	99.771	94.2096	120.131	210.364	aa
	XZ172	138.444	52.2767	265.982	80.2723	65.5857	101.226	215.892	177.428	113.568	aa
	XZ173	22.3346	29.5378	.	80.4003	66.1917	41.0365	45.2541	11.6157	107.333	aa
	XZ174	155.567	126.377	235.763	164.563	191.627	159.661	143.685	142.085	177.11	aa
	XZ175	92.4133	81.7814	110.932	94.4635	88.7587	57.5239	.	.	.	AA
	XZ176	131.006	43.5369	93.7059	61.3661	81.552	61.3747	98.8026	102.821	100.482	AA
	XZ177	42.3213	66.7394	61.1525	49.9986	109.76	36.8048	69.5319	82.0174	91.7589	aa
	XZ178	133.802	53.6995	109.467	100.717	87.5003	54.2493	158.05	123.902	128.859	aa
	XZ179	35.8238	99.8836	59.7338	116.683	72.96	76.7784	44.1135	105.838	47.8187	AA
	XZ180	109.463	100.046	111.218	111.063	82.856	110.225	118.81	117.982	76.4838	AA
	XZ181	165.1	63.7779	153.932	.	.	.	185.452	116.068	221.85	aa
	XZ182	229.466	162.295	210.852	135.365	77.9827	54.7555	112.28	88.4487	107.44	aa
	XZ183	119.918	100.226	62.0141	43.2253	46.109	90.4651	66.6031	137.14	63.6666	aa
	XZ184	137.549	91.0544	161.804	121.694	88.6756	93.0607	119.551	81.0701	182.421	AA
	XZ185	133.787	82.7172	64.7251	112.551	57.0703	61.6515	61.4696	62.5527	96.2349	aa
	XZ186	8.69356	111.164	.	23.3328	26.7407	24.4332	70.8392	65.8853	56.4299	aa

## Sheet: Table S8
				Table S8 Statistic analysis of RNA-Seq data
				Sample	Total Reads	Total mapped reads	Uniq mapped reads	Multiple mapped reads
				RBT_1DAI_1	36424933	32,504,394(89.24%)	26,911,284(73.88%)	5,593,110(15.36%)
				RBT_1DAI_2	30602294	26,921,580(87.97%)	22,691,522(74.15%)	4,230,058(13.82%)
				RBT_1DAI_3	28356593	25,303,443(89.23%)	20,912,559(73.75%)	4,390,884(15.48%)
				RBT_3DAI_1	21534936	17,874,348(83.00%)	14,723,408(68.37%)	3,150,940(14.63%)
				RBT_3DAI_2	21709279	17,555,829(80.87%)	14,136,370(65.12%)	3,419,459(15.75%)
				RBT_3DAI_3	24602165	18,826,824(76.53%)	15,404,382(62.61%)	3,422,442(13.91%)
				RBT_7DAI_1	19561472	15,996,465(81.78%)	13,083,395(66.88%)	2,913,070(14.89%)
				RBT_7DAI_2	21534897	17,836,516(82.83%)	13,969,239(64.87%)	3,867,277(17.96%)
				RBT_7DAI_3	24804653	20,596,894(83.04%)	14,810,548(59.71%)	5,786,346(23.33%)
				RBC_1DAI_1	27956519	26,753,314(95.70%)	22,533,788(80.60%)	4,219,526(15.09%)
				RBC_1DAI_2	22564432	21,491,541(95.25%)	18,192,745(80.63%)	3,298,796(14.62%)
				RBC_1DAI_3	23316318	22,260,729(95.47%)	18,691,129(80.16%)	3,569,600(15.31%)
				RBC_3DAI_1	18007764	17,155,219(95.27%)	13,324,137(73.99%)	3,831,082(21.27%)
				RBC_3DAI_2	25038318	23,853,550(95.27%)	19,174,001(76.58%)	4,679,549(18.69%)
				RBC_3DAI_3	24546365	23,180,268(94.43%)	17,480,524(71.21%)	5,699,744(23.22%)
				RBC_7DAI_1	24771303	22,724,437(91.74%)	16,908,171(68.26%)	5,816,266(23.48%)
				RBC_7DAI_2	23167175	19,695,422(85.01%)	11,589,869(50.03%)	8,105,553(34.99%)
				RBC_7DAI_3	23748789	22,317,724(93.97%)	17,703,044(74.54%)	4,614,680(19.43%)
				SBT_1DAI_1	33623567	26,903,737(80.01%)	22,362,708(66.51%)	4,541,029(13.51%)
				SBT_1DAI_2	30831618	23,246,787(75.40%)	18,770,393(60.88%)	4,476,394(14.52%)
				SBT_1DAI_3	33288916	29,704,856(89.23%)	23,565,183(70.79%)	6,139,673(18.44%)
				SBT_3DAI_1	24588962	19,327,924(78.60%)	15,448,070(62.83%)	3,879,854(15.78%)
				SBT_3DAI_2	22664559	17,792,982(78.51%)	14,063,024(62.05%)	3,729,958(16.46%)
				SBT_3DAI_3	16710654	14,396,468(86.15%)	11,301,294(67.63%)	3,095,174(18.52%)
				SBT_7DAI_1	20511600	17,080,106(83.27%)	12,711,570(61.97%)	4,368,536(21.30%)
				SBT_7DAI_2	20294832	16,622,391(81.90%)	12,644,331(62.30%)	3,978,060(19.60%)
				SBT_7DAI_3	22668376	18,252,910(80.52%)	13,285,753(58.61%)	4,967,157(21.91%)
				SBC_1DAI_1	27754297	26,304,322(94.78%)	21,814,660(78.60%)	4,489,662(16.18%)
				SBC_1DAI_2	32911336	31,162,150(94.69%)	25,428,792(77.26%)	5,733,358(17.42%)
				SBC_1DAI_3	24093330	23,029,012(95.58%)	19,206,352(79.72%)	3,822,660(15.87%)
				SBC_3DAI_1	24203926	23,088,531(95.39%)	18,900,077(78.09%)	4,188,454(17.30%)
				SBC_3DAI_2	25066592	21,570,348(86.05%)	12,073,618(48.17%)	9,496,730(37.89%)
				SBC_3DAI_3	25356033	23,901,163(94.26%)	18,579,407(73.27%)	5,321,756(20.99%)
				SBC_7DAI_1	24388552	21,487,620(88.11%)	12,480,307(51.17%)	9,007,313(36.93%)
				SBC_7DAI_2	24318037	22,348,033(91.90%)	15,793,024(64.94%)	6,555,009(26.96%)
				SBC_7DAI_3	23858357	21,419,094(89.78%)	11,076,482(46.43%)	10,342,612(43.35%)

## Sheet: Table S9
		Table S9 Accessions of 144 germplasm
		Sample number	Accession number of chinese peanut germplasm	Genotype of AFTR.Del.A07
		1	Zhh0136	AA
		2	Zhh0235	AA
		3	Zhh0255	AA
		4	Zhh1141	AA
		5	Zhh1259	AA
		6	Zhh1643	AA
		7	Zhh1796	AA
		8	Zhh1976	AA
		9	Zhh2006	AA
		10	Zhh0120	AA
		11	Zhh1850	AA
		12	Zhh6996	AA
		13	Zhh0082	AA
		14	Zhh7791	AA
		15	Zhh7792	AA
		16	Zhh7793	AA
		17	Zhh7794	AA
		18	Zhh7795	AA
		19	Zhh7810	AA
		20	Zhh7796	AA
		21	Zhh7797	AA
		22	Zhh7756	AA
		23	Zhh7763	AA
		24	Zhh7806	AA
		25	Zhh7816	AA
		26	Zhh7817	AA
		27	Zhh0358	AA
		28	Zhh7818	AA
		29	Zhh7869	AA
		30	Zhh7871	AA
		31	Zhh7738	AA
		32	Zhh7784	AA
		33	Zhh7785	AA
		34	Zhh7774	AA
		35	Zhh7786	AA
		36	Zhh7788	AA
		37	Zhh7789	AA
		38	Zhh7804	AA
		39	Zhh7805	AA
		40	Zhh1409	AA
		41	Zhh0366	AA
		42	Zhh0365	AA
		43	Zhh0190	AA
		44	Zhh0032	AA
		45	Zhh1101	AA
		46	Zhh0380	AA
		47	Zhh0478	AA
		48	Zhh0384	AA
		49	Zhh0479	AA
		50	Zhh0367	AA
		51	Zhh1410	AA
		52	Zhh2044	AA
		53	Zhh1149	aa
		54	Zhh2082	AA
		55	Zhh4459	AA
		56	Zhh4455	AA
		57	Zhh4458	AA
		58	Zhh4756	AA
		59	Zhh4775	AA
		60	Zhh1620	AA
		61	Zhh4779	AA
		62	Zhh4791	AA
		63	Zhh5405	AA
		64	Zhh5401	AA
		65	Zhh5321	AA
		66	Zhh5400	AA
		67	Zhh4762	AA
		68	zhh2288	aa
		69	Zhh7642	AA
		70	Zhh7643	AA
		71	Zhh7741	AA
		72	Zhh7644	AA
		73	Zhh8071	AA
		74	Zhh4807	AA
		75	Zhh7646	AA
		76	Zhh7647	AA
		77	Zhh7649	AA
		78	Zhh7650	AA
		79	Zhh7651	AA
		80	Zhh7745	AA
		81	Zhh7653	AA
		82	Zhh7654	AA
		83	zhh8176	aa
		84	Zhh7655	AA
		85	Zhh7656	AA
		86	Zhh6767	AA
		87	Zhh6770	AA
		88	Zhh7657	AA
		89	Zhh7658	AA
		90	Zhh7660	AA
		91	Zhh7661	AA
		92	Zhh7662	AA
		93	Zhh7663	AA
		94	Zhh7664	AA
		95	ZHh7665	AA
		96	Zhh6775	AA
		97	Zhh7666	AA
		98	Zhh6776	AA
		99	Zhh6777	AA
		100	Zhh6755	AA
		101	Zhh7186	AA
		102	Zhh7667	AA
		103	Zhh7668	AA
		104	Zhh7669	AA
		105	Zhh7670	AA
		106	Zhh7671	AA
		107	Zhh7672	AA
		108	Zhh7673	AA
		109	Zhh7674	AA
		110	Zhh7676	AA
		111	Zhh7677	AA
		112	Zhh6909	AA
		113	Zhh7678	AA
		114	Zhh7679	AA
		115	Zhh7680	AA
		116	Zhh7708	AA
		117	Zhh7713	AA
		118	Zhh7719	AA
		119	Zhh7716	AA
		120	Zhh7720	AA
		121	Zhh7695	aa
		122	Zhh7682	AA
		123	Zhh7683	AA
		124	Zhh6124	AA
		125	Zhh7684	AA
		126	Zhh7685	AA
		127	Zhh7686	AA
		128	Zhh7687	AA
		129	Zhh7688	AA
		130	Zhh7690	AA
		131	Zhh7006	AA
		132	Zhh7740	AA
		133	Zhh7692	AA
		134	Zhh7693	AA
		135	Zhh7694	AA
		136	Zhh4457	AA
		137	Zhh6910	AA
		138	Zhh7800	AA
		139	Zhh7704	AA
		140	Zhh7761	AA
		141	Zhh7769	AA
		142	Zhh7772	AA
		143	Zhh7778	AA
		144	Zhh7710	aa
